# Supplementary material for: A Novel Nano-Scale Biosensor for Measuring Hemoglobin Oxygen Saturation Using Carbon Quantum Dots
Source: Micromachines (Basel). 2025 Nov 6;16(11):1261. doi: 10.3390/mi16111261 (PMC12654390; doi:10.3390/mi16111261)
Supplement: Supplementary file 1 [file micromachines-16-01261-s001.zip]

Archive with 1 entries (1 files):
- micromachines-3953662-supplementary.pdf
